# Supplementary material for: FhMYB108 Regulates the Expression of Linalool Synthase Gene in Freesia hybrida and Arabidopsis
Source: Biology (Basel). 2024 Jul 23;13(8):556. doi: 10.3390/biology13080556 (PMC11352005; doi:10.3390/biology13080556)
Supplement: Supplementary file 1 [file biology-13-00556-s001.zip]

Archive with 1 entries (1 files):
- biology-3081056-supplementary.pdf
